# Supplementary material for: Single-strain probiotics enhance growth, anti-pathogen immunity, and resistance to Nocardia seriolae in grey mullet (Mugil cephalus) via gut microbiota modulation
Source: Anim Microbiome. 2024 Nov 19;6:67. doi: 10.1186/s42523-024-00353-0 (PMC11575433; doi:10.1186/s42523-024-00353-0)
Supplement: Supplementary file 2 — Supplementary Material 2 [file 42523_2024_353_MOESM2_ESM.xlsx]

## Sheet: 工作表1
	Wi (g)	Wf (g)	Li (mm)	Lf (mm)
Control	0.971	1.206	43.89	45.86
Control	1.12	1.402	40.1	43.54
Control	1	1.286	44.36	47.18
Control	0.971	1.2	39.98	42.99
Control	1.143	1.432	45.66	47.33
Control	1	1.291	42.71	46.25
Lactobacillus rhamnosus	1.14	1.833	41.76	46
Lactobacillus rhamnosus	1.07	1.583	42.19	49.4
Lactobacillus rhamnosus	1.06	1.55	43.99	49.59
Lactobacillus rhamnosus	1.15	1.868	41.49	45.49
Lactobacillus rhamnosus	1.069	1.536	42.2	49.81
Lactobacillus rhamnosus	1.048	1.558	44.25	49.71
Lactobacillus reuteri	1.032	1.73	44.3	49.1
Lactobacillus reuteri	1.156	1.643	44.92	50.97
Lactobacillus reuteri	1.066	1.632	42.08	46.97
Lactobacillus reuteri	1.022	1.744	43.94	48.47
Lactobacillus reuteri	1.179	1.643	45.49	51.68
Lactobacillus reuteri	1.057	1.616	41.86	46.89
Bacillus subtilis natto NTU-18	1.026	1.843	43.32	48.49
Bacillus subtilis natto NTU-18	1.09	1.552	42.86	50.26
Bacillus subtilis natto NTU-18	1.146	1.763	44.03	50.31
Bacillus subtilis natto NTU-18	1.021	1.88	43.3	48.22
Bacillus subtilis natto NTU-18	1.096	1.515	42.73	50.38
Bacillus subtilis natto NTU-18	1.163	1.786	44.17	50.45
